# Supplementary material for: Whole Genome Amplification in Preimplantation Genetic Testing in the Era of Massively Parallel Sequencing
Source: Int J Mol Sci. 2022 Apr 27;23(9):4819. doi: 10.3390/ijms23094819 (PMC9102663; doi:10.3390/ijms23094819)
Supplement: Supplementary file 1 [file ijms-23-04819-s001.zip]

Archive with 1 entries (1 files):
- ijms-1699057-supplementary.pdf
